# Supplementary material for: The downsizing of gigantic scales and large cells in the genus Mallomonas (Synurales, Chrysophyceae)
Source: Sci Rep. 2022 Mar 22;12:4896. doi: 10.1038/s41598-022-09006-1 (PMC8941141; doi:10.1038/s41598-022-09006-1)
Supplement: Supplementary file 1 — Supplementary Information 1. [file 41598_2022_9006_MOESM1_ESM.xlsx]

## Sheet: Data file
Supplementary Table 1. Scale and cell morphometric data for 144 species of the chrysophyte genus Mallomonas. Information for modern and fossil taxa, and references, are given.
Cell lengths and widths for fossil species were inferred from a model relating scale size to cell size. See text for details. Further information on fossil body scales given on the next sheet.
Category		Taxon	Body Scale Length	Body Scale Width	Cell Length	Cell Width	Body Scale Area (ellipse)	Estimate Cell Length	Estimate Cell Width	Publication	Full citation
modern	1	canina	2.29	1.74	9.4	8	3.12791			Siver, 1991	Siver, P.A. The Biology of Mallomonas: morphology, taxonomy and ecology. 1-230 (Kluwer Academic Publishers, 1991).
modern	2	mangofera	3.59	2.5	9.6	5.7	7.04537			Siver, 1991
modern	3	dickii	2.27	1.42	11.1	3.2	2.53037			Siver, 1991
modern	4	papillosa	3.5	1.9	11.7	6.8	5.22025			Siver, 1991
modern	5	punctifera	3.24	2.49	12.2	5.6	6.33307			Siver, 1991
modern	6	tonsurata	3.4	2.54	12.9	7.5	6.77926			Siver, 1991
modern	7	striata	3.19	2	14.6	8.6	5.0083			Siver, 1991
modern	8	heterospina	3.9	2.77	14.7	11	8.48035			Siver, 1991
modern	9	pugio	3.9	2.9	15	10	8.87835			Siver, 1991
modern	10	schwemmlei	3.9	2.2	15.3	8	6.7353			Siver, 1991
modern	11	galeiformis	3.52	2.44	16	8	6.74221			Siver, 1991
modern	12	annulata	3.1	2.08	17.9	7.4	5.06168			Siver, 1991
modern	13	clavus	3.71	2.77	20.4	6	8.06721			Siver, 1991
modern	14	akrokomos	2.58	1.26	21.4	5.9	2.55188			Siver, 1991
modern	15	asmundiae	5.1	2.88	22	16	11.5301			Siver, 1991
modern	16	lychenensis	6.51	3.86	22.1	11.9	19.726			Siver, 1991
modern	17	transsylvanica	4.7	3.6	22.4	9.5	13.2822			Siver, 1991
modern	18	paludosa	5.84	3.2	23.3	9.4	14.6701			Siver, 1991
modern	19	crassisquama	5.12	3.31	24.3	10.9	13.3036			Siver, 1991
modern	20	duerrschmidtiae	6.4	3.52	26.6	10.1	17.6845			Siver, 1991
modern	21	hamata	4.26	2.62	26.7	10	8.76154			Siver, 1991
modern	22	doignonii	3.79	2.67	27.2	5.9	7.94365			Siver, 1991
modern	23	corymbosa	4.6	3.02	28	10.5	10.9052			Siver, 1991
modern	24	acaroides	5.69	3.66	29	15	16.3479			Siver, 1991
modern	25	muskokana	5.27	3.23	30	12.1	13.3623			Siver, 1991
modern	26	cratis	4.25	2.24	30.2	9.8	7.4732			Siver, 1991
modern	27	matvienkoae	5.76	3.67	31	17	16.5943			Siver, 1991
modern	28	portae-ferreae	5.24	3.44	31.6	12	14.1501			Siver, 1991
modern	29	pseudocoronata	7.59	4.68	32.4	13.3	27.8841			Siver, 1991
modern	30	torquata f. simplex	3.8	2.44	33.1	6.6	7.27852			Siver, 1991
modern	31	retrorsa	3.4	2.38	27.5	8.4	6.35222			Siver, 1991
modern	32	elongata	6.72	4.24	40.2	15	22.3668			Siver, 1991
modern	33	caudata	6.79	4.8	50.1	20	25.5847			Siver, 1991
modern	34	cristata	4.11	2.45			7.90456			Siver, 1991
modern	35	corcontica	5	3.4	24	13	13.345			Siver, 1991
modern	36	alpina	5.2	3	29	10.5	12.246			Siver, 1991
modern	37	tolerans	5.25	2.2	31	19	9.06675			Kristiansen, 2002	Kristiansen, J. The genus Mallomonas (Synurophyceae) – a taxonomic survey based on the ultrastructure of silica scales and bristles. Opera Botanica 85, 5-218 (2002).
modern	38	oviformis	6	3	36	16	14.13			Kristiansen, 2002
modern	39	teilingii	6.4	4.4	43	20	22.1056			Kristiansen, 2002
modern	40	bronchartiana	8.5	5.5	55	19	36.6988			Kristiansen, 2002
modern	41	peronoides	4.3	2.8	18.5	12	9.4514			Kristiansen, 2002
modern	42	bangladeshica	5.2	3	28.5	12	12.246			Kristiansen, 2002
modern	43	multisetigera	3.75	2.3	25.5	14	6.77062			Kristiansen, 2002
modern	44	calceolus	3.5	1.5	14.5	10.5	4.12125			Kristiansen, 2002
modern	45	paxillata	4.85	3.25	18	10.5	12.3736			Kristiansen, 2002
modern	46	guttata	3.75	2.6	9.5	5	7.65375			Kristiansen, 2002
modern	47	parvula	1.95	1.35	12.5	12.5	2.06651			Kristiansen, 2002
modern	48	insignis	5.9	3.9	50	21	18.0629			Kristiansen, 2002
modern	49	adamas	7.5	4.25	20	14	25.0219			Kristiansen, 2002
modern	50	allorgei	7.2	3.85	26.5	16.5	21.7602			Kristiansen, 2002
modern	51	alphaphora	3.6	2.3	14.5	7.5	6.4998			Kristiansen, 2002
modern	52	vannigera	5	4.1	34.5	15	16.0925			Kristiansen, 2002
modern	53	nieringii	3.5	3	22	9.5	8.2425			Kristiansen, 2002
modern	54	connensis	6.2	4.2	30	14.2	20.4414			Kristiansen, 2002
modern	55	americana	3.5	2.6	27.5	12.5	7.1435			Kristiansen, 2002
modern	56	harrisiae	3.6	2.5	15.2	12.6	7.065			Kristiansen, 2002
modern	57	hindonii	3.75	2.5	11	6	7.35938			Kristiansen, 2002
modern	58	multiunca	4	2.8	17	11	8.792			Kristiansen, 2002
modern	59	kristiansenii	3.7	2.1	15.5	7.5	6.09945			Kristiansen, 2002
modern	60	flora	5	3.2	23	10.5	12.56			Kristiansen, 2002
modern	61	actinoloma	2.6	1.8	14.2	10.1	3.6738			Kristiansen, 2002
modern	62	cristata	3.1	2.6	14.5	6.5	6.3271			Kristiansen, 2002
modern	63	retifera	3.5	2.1	18.5	7	5.76975			Kristiansen, 2002
modern	64	leboimei	9.5	5.5	60	16	41.0162			Kristiansen, 2002
modern	65	areolata	5.5	3.5	30	13	15.1113			Kristiansen, 2002
modern	66	wujekii	2.8	1.85	11.6	7.9	4.0663			Kristiansen, 2002
modern	67	cyathellata	4.5	2.5	13.5	6	8.83125			Kristiansen, 2002
modern	68	morrisonensis	6	3.5	27.5	11.5	16.485			Kristiansen, 2002
modern	69	intermedia	6	4	30	13	18.84			Kristiansen, 2002
modern	70	strictopteris	5	3	25	11	11.775			Kristiansen, 2002
modern	71	costata	4.6	3	25	13.5	10.833			Kristiansen, 2002
modern	72	sphagniphila	6.5	4	18	14	20.41			Kristiansen, 2002
modern	73	caerula	6.5	4.6	33	13	23.4715			Kristiansen, 2002
modern	74	zellensis	7.85	5.35	37.5	12	32.968			Kristiansen, 2002
modern	75	lelymene	7.1	4	27	20	22.294			Kristiansen, 2002
modern	76	sabulosa	3.8	2.1	13	12	6.2643			Kristiansen, 2002
modern	77	pillula	2	1.75	10	10	2.7475			Kristiansen, 2002
modern	78	tongarirensis	3.5	2.1	20	7	5.76975			Kristiansen, 2002
modern	79	pumilio	3	2	12.5	5	4.71			Kristiansen, 2002
modern	80	pumilio v. munda	3	2	15	8.5	4.71			Kristiansen, 2002
modern	81	palaestrica	2.4	1.75	10	2.5	3.297			Kristiansen, 2002
modern	82	roscida	2.8	1.7	12	5.5	3.7366			Kristiansen, 2002
modern	83	alata	4	2.5	11.5	5	7.85			Kristiansen, 2002
modern	84	lanalhuensis	3.4	2.75	20	7.5	7.33975			Kristiansen, 2002
modern	85	ocellata	2.25	1.4	12.5	5.7	2.47275			Kristiansen, 2002
modern	86	prora	3.25	2.25	12.5	5	5.74031			Kristiansen, 2002
modern	87	serrata	3.65	2.65	14.5	6	7.59291			Kristiansen, 2002
modern	88	inornata	2.85	2	11	4.5	4.4745			Kristiansen, 2002
modern	89	liturata	3.75	2.55	15	10	7.50656			Kristiansen, 2002
modern	90	favosa	3.1	2.15	12	5	5.23203			Kristiansen, 2002
modern	91	hexagonis	2.25	1.35	10	4.5	2.38444			Kristiansen, 2002
modern	92	madagascariensis	2.6	1.95	7	3	3.97995			Kristiansen, 2002
modern	93	villosa	2.1	1.8	12	3.95	2.9673			Kristiansen, 2002
modern	94	grata	3	1.5	10.2	5.5	3.5325			Kristiansen, 2002
modern	95	scalaris	2	1.3	8.5	4.75	2.041			Kristiansen, 2002
modern	96	reticostata	3.6	2.45	22.75	6.8	6.9237			Kristiansen, 2002
modern	97	rhombica	3.15	2.15	18	8	5.31641			Kristiansen, 2002
modern	98	marsupialis	1.9	1.4	10	4.5	2.0881			Kristiansen, 2002
modern	99	grossa	2.85	1.9	16	7	4.25077			Kristiansen, 2002
modern	100	kalinae	3.8	1.85	16.25	8.75	5.51855			Rezacova, 2006	Rezacova, M. Mallomonas kalinae (Synurophyceae), a new species of alga from northern Bohemia, Czech Republic. Preslia 78, 353-358 (2006).
modern	101	elevata	4.1	2.9	17.1	5.3	9.33365			Kim et al., 2014	Kim, H.S., Kim, J.H., Shin, W., and Jo, B.Y. Mallomonas elevata sp. nov. (Synurophyceae), a new scaled chrysophyte from Jeju Island, South Korea. Nova Hedwigia 98, 89-102 (2014).
modern	102	jubata	3.7	2.3	12.35	7	6.68035			Nemcova et al., 2013	Nĕmcová, Y., Kreidlová, J., Pusztai, M., and Neustupa, J. Mallomonas pumilio group (Chrysophyceae/Stramenopiles) – a revision based on the scale/scale-case morphology and analysis of scale shape. Nova Hedwigia, Beiheft 142, 27-49 (2013).
modern	103	solea-ferrea var. irregularis	2.7	1.8	10.4	4.95	3.8151			Nemcova et al., 2013
modern	104	directa	3.8	2.05	13.5	6.5	6.11515			Nemcova et al., 2013
modern	105	pumilio var. dispersa	2.95	1.95	9.75	3.8	4.51571			Nemcova et al., 2013
modern	106	papuensis	2.45	1.55	10.35	4.5	2.98104			Kapustin et al., 2019	Kapustin, D., Gusev, E., and Kulikovskiy, M. Mallomonas papuensis sp. nov. (Chrysophyceae, Synurales), a new species from the high mountain bog pool in Papua province, Indonesia. Phytotaxa 402, 281-287 (2019).
modern	107	spinosa	5.05	3.15	20	11	12.4874			Gusev, 2012	Gusev, E. A new species of the genus Mallomonas (Synurophyceae), Mallomonas spinosa sp. nov. from Vietnam. Phytotaxa 66, 1-5 (2012).
modern	108	furtiva	3.95	2.35	21.5	11.5	7.28676			Gusev et al., 2017	Gusev, E., Certnerova, D., Škaloudová, M., and Skaloud, P. Exploring cryptic diversity and distribution patterns in the Mallomonas kalinae/rasilis species complex with a description of a new taxon – Mallomonas furtiva sp. nov. Journal of Eukaryotic Microbiology 65, 38-47 (2017).
modern	109	bronchartiana	9	6.25	55	19	44.1562			Gusev et al., 2017
modern	110	pseudobronchartiana	7.5	5.7	46.5	14.5	33.5587			Gusev et al., 2017
modern	111	neoampla	6.15	3.2	28	16.5	15.4488			Gusev and Siver, 2016	Gusev, E., and Siver, P.A. Mallomonas neoampla sp. nov. from Vietnam, a new species that bridges the gap between fossil and modern taxa. Nova Hedwigia 104, 521-528 (2016).
modern	112	korshikovii	3.7	2.35	10	8.8	6.82558			Gusev, 2013	Gusev, E. Studies on snurophycean algae from mangrove wetlands (Vietnam). Nova Hedwigia, Beiheft 142, 87-95 (2013).
modern	113	punctostriata	3.85	1.6	21	14	4.8356			Gusev and Kulikovskiy, 2020	Gusev, E., and Kulikovskiy, M.S. Two new species of genus Mallomonas from swamp localities in Vietnam. Phytotaxa 468, 121-129 (2020).
modern	114	collucata	2.45	1.5	12	5.4	2.88488			Gusev and Kulikovskiy, 2020
modern	115	cronbergiae	3.6	2.15	15.65	9.1	6.0759			Piatek and Lukaszek, 2016	Piatek, J., and Lukaszek, M. Mallomonas cronbergiae (Chrysophyceae, Stramenopiles), a new species from the Guineo-Congolian rainforest in Cameroon. Polish Botanical Journal 61, 199-204 (2016).
modern	116	parana	3.7	2.85	30.5	11.05	8.27783			Vigna and Kristiansen, 2003	Vigna, M.S., and Kristiansen, J. Mallomonas parana (Synurophyceae, Synurales), a new chrysophyte species from a river flood-plain lake of the Parana River system, Argentina. Nordic Journal of Botany 23, 495-498 (2003).
modern	117	camerunensis	3.95	2.1	21.45	9.5	6.51158			Piatek, 2015	Piatek, J. Mallomonas camerunensis sp. nov. (Chyrsophyceae, Stramenopiles) from a shallow puddle in the Guineo-Congolian rainforest (Cameroon). Polish Botanical Journal 60, 119-126 (2015).
modern	118	tropica	3.55	2.1	17.5	7	5.85217			Kristiansen, 2002	Kristiansen, J. The genus Mallomonas (Synurophyceae) – a taxonomic survey based on the ultrastructure of silica scales and bristles. Opera Botanica 85, 5-218 (2002).
modern	119	binocularis	2.45	1.6	10	8	3.0772			Siver, 2002	Siver, P.A. Two new taxa in the Section Papillosae of the genus Mallomonas (Synurophyceae) from the Ocala National Forest, Florida, USA. Nordic Journal of Botany 22, 123-128 (2002).
modern	120	delanciana	3.75	2.35	12	8.5	6.91781			Siver, 2002
modern	121	cuspis	2.95	1.7	11.8	10	3.93678			Jeong et al., 2019	Jeong, M., Kim, J.I., Jo, B.Y., Kim, H.S., Siver, P.A., and Shin, W. Surviving the marine environment: two new species of Mallomonas (Synurophyceae). Phycologia 58, 276-286 (2019).
modern	122	marina	3.3	1.5	26.5	13.9	3.88575			Jeong et al., 2019
modern	123	minuscula	2.25	1.5	10.5	4.5	2.64938			Gusev et al., 2019	Gusev, E., Guseva, E., Kezlya, E., and Kulikovskiy, M. Mallomonas minuscula sp. nov. (Synurales, Chrysophyceae), a new member in the section Torquatae from Vietnam. Fottea, Olomouc 19, 132-137 (2019).
modern	124	paragrandis	5.4	3.35	27	14	14.2007			Gusev, 2015	Gusev, E. A new species of the genus Mallomonas Perty (Synurales, Chrysophyceae) from Vietnam. Algologia 25, 428-438 (2015).
fossil	125	lychenensis	5.04615	2.81154			11.1372	22.3536	11.6969
fossil	126	porifera	5.9	5.1125			23.6785	36.4	13.49
fossil	127	schumachii (M GP8)	8.99565	7.36522			52.0101	68.1313	19.9909
fossil	128	giraffensis	10.5	6.43333			53.0268	69.27	23.15
fossil	129	lancea	6.6	3.81667			19.7742	32.027	14.96
fossil	130	M GP4 (Punctiferae)	4.05	3.43333			10.9154	22.1053	9.605
fossil	131	skogstadii (M GP18)	8.4	4.65			30.6621	44.2216	18.74
fossil	132	M GP13	10.3	7.93333			64.145	81.7224	22.73
fossil	133	M. preisigii	3.75	2.1			6.18188	16.8037	8.975
fossil	134	M. media (M. GP3)	9.5	6			44.745	59.9944	21.05
fossil	135	M. ampla (M. GP6)	5.7	3.6			16.1082	27.9212	13.07
fossil	136	bakeri	4.2	2.9			9.5613	20.5887	9.92
fossil	137	elephantus (M. GP9)	8.15	5.3			33.9081	47.857	18.215
fossil	138	aperturae (M. GP17)	7.3	3.7			21.2029	33.6272	16.43
fossil	139	pleuriforamen (M. GP21)	7.1	6			33.441	47.3339	16.01
fossil	140	convallis	5.5	4.25			18.3494	30.4313	12.65
fossil	141	pseudocaudata	6	4.5			21.195	33.6184	13.7
fossil	142	pseudohamata	2.5	2			3.925	14.276	6.35
fossil	143	dispar	3.5	2.5			6.86875	17.573	8.45
fossil	144	M. GP2	3.7	2.3			6.68	17.49	8.4
fossil	145	M. W1	8.7	7.5			51.2213	67.2478	19.37

## Sheet: Fossil mean±SD
Mean length and wide of body scales ± Standard deviations for fossil species
			Mean ± SD	Mean ± SD
Category		Taxon	Body Scale Length	Body Scale Width
fossil	126	lychenensis	5.05 ± 0.6	2.81 ± 0.4
fossil	127	porifera	5.9 ± 0.4	5.11 ± 0.4
fossil	128	schumachii (M GP8)	9.0 ± 0.6	7.37 ± 0.6
fossil	129	giraffensis	10.5 ± 0.3	6.43 ± 0.2
fossil	130	lancea	6.60 ± 0.7	3.82 ± 0.04
fossil	131	M GP4 (Punctiferae)	4.05 ± 0.3	3.43 ± 0.2
fossil	132	skogstadii (M GP18)	8.40 ± 0.4	4.65 ± 0.5
fossil	133	M GP13	10.3 ± 0.6	7.93 ± 0.5
fossil	134	M. preisigii	3.75 ± 0.2	2.1 ± 0.2
fossil	135	M. media (M. GP3)	9.5 ± 1.1	6.0 ± 0.9
fossil	136	M. ampla (M. GP6)	5.7 ± 1.1	3.6 ± 0.5
fossil	137	bakeri	4.2 ± 0.3	2.90 ± 0.4
fossil	138	elephantus (M. GP9)	8.15 ± 0.5	5.3 ± 0.4
fossil	139	aperturae (M. GP17)	7.3 ± 0.5	3.7 ± 0.4
fossil	140	pleuriforamen (M. GP21)	7.1 ± 0.6	6 ± 0.3
fossil	141	convalis	5.5 ± 0.5	4.25 ± 0.4
fossil	142	pseudocaudata	6.0 ± 0.3	4.5 ± 0.2
fossil	143	pseudohamata	2.5 ± 0.2	2.0 ± 0.2
fossil	144	dispar	3.5 ± 0.1	2.5 ± 0.2
fossil	145	M. GP2	3.7 ± 0.3	2.3 ± 0.2
fossil	146	M. W1	8.70 ± 0.8	7.5 ± 1.1
